# Supplementary material for: Diverse, novel mycoviruses coinfecting the phytopathogenic fungus Corynespora cassiicola from Sesamum indicum
Source: Front Cell Infect Microbiol. 2026 Jan 5;15:1704628. doi: 10.3389/fcimb.2025.1704628 (PMC12812968; doi:10.3389/fcimb.2025.1704628)
Supplement: Supplementary file 5 [file Table1.xlsx]

## Sheet: Supplementary Table 1
Supplementary Table 1:Origin of Corynespora cassiicola strains
Strain ID	Renamed	Origin	Colony Morphology
20200826-1-1	Strain N1	Zhoukou City, Henan Province	White, cottony aerial mycelium
20170907-4-1	Strain N2	Fuyang City, Anhui Province	White, sparse aerial mycelium
20180821-1	Strain N3	Luoyang City, Henan Province	White at the margin, slow growth
20160530-1	Strain N4	Yuanyang County, Henan Province	Dark-brown, abundant aerial mycelium
20200826-3-1	Strain N5	Zhoukou City, Henan Province	White, cottony aerial mycelium
20180909-5	Strain N6	Luoyang City, Henan Province	White at the margin, slow growth
20180909-3Z	Strain N7	Songxian, Henan Province	White, dense aerial mycelium

## Sheet: Supplementary Table 2
Supplementary Table 2: Metatranscriptomic sequencing data analysis
Table 2.1 clean summary
Sample ID	Raw reads	Clean reads	Clean ratio	rRNA trimed	mRNA trimed
Hunyang20210510	61172968	60520710	0.9893	60509441	14063152
Table 2.2. Primary assembly statistics
Statistics	counts	Total length(bp)	N25(bp)	N50(bp)	N75(bp)	Average length	longest(bp)	N%	GC%
contigs	34061	24200988	2075	1126	480	711	15809	0	53.5
Primary UniGene	33373	24206216	2129	1164	492	725	15809	0	53.5
Table2.3 Final assembly statistics
Statistics	counts	Total length(bp)	N25(bp)	N50(bp)	N75(bp)	Average length	longest(bp)	N%	GC%
contig	31660	23868497	2226	1256	520	753.9	20651	0.02	53.49

## Sheet: Supplementary Table 3
Supplementary Table 3:Information on the distribution of mycoviruses across different strains
		Strain N1	Strain N2	Strain N3	Strain N4	Strain N5	Strain N6	Strain N7		Family	Genome type
Contig181	Corynespora cassiicola ourmia-like virus 1( CcOLV 1)					+			1	Botourmiaviridae	ssRNA(+)
First_Contig27	Corynespora cassiicola ourmia-like virus 2( CcOLV 2)	+		+					2	Botourmiaviridae	ssRNA(+)
Contig163	Corynespora cassiicola ourmia-like virus 3( CcOLV 3)	+							1	Botourmiaviridae	ssRNA(+)
Contig532	Corynespora cassiicola ourmia-like virus 7( CcOLV 4)					+			1	Botourmiaviridae	ssRNA(+)
Contig185	Corynespora cassiicola deltaflexivirus 1( CcDv 1)	+							1	Deltaflexiviridae	ssRNA(+)
Contig2308	Corynespora cassiicola fusarivirus 1( CcFV 1)			+	+	+			3	Fusariviridae	ssRNA(+)
Contig3361	Corynespora cassiicola fusarivirus 2( CcFV 2)					+			1	Fusariviridae	ssRNA(+)
Contig1327	Corynespora cassiicola narnavirus 1( CcNv1)	+							1	Narnaviridae	ssRNA (+)
Contig1035	Corynespora cassiicola narnavirus 7( CcNv2)			+					1	Narnaviridae	ssRNA (+)
First_Contig11	Corynespora cassiicola ambiguivirus 1（CcAv1）			+	+	+			3	Ambiguiviridae	ssRNA (+)
Contig333	Corynespora cassiicola ambiguivirus 2（CcAv2）	+							1	Ambiguiviridae	ssRNA(+)
First_Contig281	Corynespora cassiicola potyvirus 1( CcPov1)	+		+	+		+		4	Potyviridae	ssRNA (+)
Contig27	Corynespora cassiicola mymonavirus 1 （CcMV1）		+					+	2	Mymonaviridae	ssRNA(-)
Contig28	Corynespora cassiicola mymonavirus 2（CcMV2）		+			+		+	3	Mymonaviridae	ssRNA(-)
Contig47	Corynespora cassiicola negative-stranded RNA virus 1（CcRV1）							+	1	Mycophioviridae	ssRNA(-)
Contig829	Corynespora cassiicola chrysovirus 1 RNA1( CcChv1RNA1)			+					1	Chrysoviridae	dsRNA
Contig30	Corynespora cassiicola chrysovirus 1 RNA2( CcChv1RNA2)			+					1	Chrysoviridae	dsRNA
Contig895	Corynespora cassiicola chrysovirus 1 RNA3( CcChv1RNA3)			+					1	Chrysoviridae	dsRNA
Contig157	Corynespora cassiicola chrysovirus 1 RNA4( CcChv1RNA4)			+					1	Chrysoviridae	dsRNA
Contig1249	Corynespora cassiicola partitivirus 1( CcPav1)							+	1	Partitiviridae	dsRNA
Contig1246	Corynespora cassiicola victorivirus 1（CcVV1）							+	1	Totiviridae	dsRNA
Contig2864	Corynespora cassiicola polymycovirus 1 RNA1 (CcPV1 RNA1)		+						1	Polymycoviridae	dsRNA
Contig1012	Corynespora cassiicola polymycovirus 1 RNA2 (CcPV1 RNA2)		+						1	Polymycoviridae	dsRNA
Contig635	Corynespora cassiicola polymycovirus 1 RNA3 (CcPV1 RNA3)		+						1	Polymycoviridae	dsRNA
Contig2009	Corynespora cassiicola polymycovirus 1 RNA4 (CcPV1 RNA4)		+						1	Polymycoviridae	dsRNA
sum		6	6	9	3	6	1	5

## Sheet: Supplementary Table 4
Supplementary Table 4: Primers of the specific contigs of viruses.
	Contig number	Primer Name	Primer 5'-3'	length (bp）
1	Contig181	L-Contig181	TTCCAACGTGGGATTCTCCG	567	Corynespora cassiicola ourmia-like virus 1( CcOLV 1)
		R-Contig181	AACTGGGACAAGACGCTGAG
2	First_Contig27	L-First_Contig27	CCTTCGCATGCATAACACGG	556	Corynespora cassiicola ourmia-like virus 2( CcOLV 2)
		R-First_Contig27	GACCAGAGAACAACGACCGT
3	Contig163	L-Contig163	CGCACGAACTTTTCCCACTG	570	Corynespora cassiicola ourmia-like virus 3( CcOLV 3)
		R-Contig163	GAACTACCGGAGCTAGACGC
4	Contig532	L-Contig532	CGTCCTCACCCAACAGTCTC	552	Corynespora cassiicola ourmia-like virus 7( CcOLV 4)
		R-Contig532	GCTTGGAGGTCAACGAGGAA
5	Contig185	L-Contig185	AAGAGATGTCTGTGCCACCG	549	Corynespora cassiicola deltaflexivirus 1( CcDv 1)
		R-Contig185	GTATTTGGCGCGATTCACCC
6	Contig2308	L-Contig2308	GAGCTCGCCATAATCCGACA	506	Corynespora cassiicola fusarivirus 1( CcFV 1)
		R-Contig2308	CCTGCAAGTTTCCTGGCAAC
7	Contig3361	F_Contig3361	TCATCATCGTCACTCATCGG	230	Corynespora cassiicola fusarivirus 2( CcFV 2)
		R_Contig3361	GCCCTCCTTCAAGACATCCC
8	Contig1327	L-Contig1327	AGTTTGTGGTCTGTCGCGAT	521	Corynespora cassiicola narnavirus 1( CcNv1)
		R-Contig1327	CTATGGCCGCTACTTGAGGG
9	Contig1035	L-Contig1035	CGGTACTCTTGGCTGTTGGT	513	Corynespora cassiicola narnavirus 7( CcNv2)
		R-Contig1035	GGGTATCCCTCCCAGTCCTT
10	First Contig11	L-First_Contig11	CCACTTCAAACACCACGCAG	580	Corynespora cassiicola ambiguivirus 1（CcAv1）
		R-First_Contig11	AGGATGTACACAGCTTGGCC
11	Contig333	F_Contig333	GGTCTCGCTTGCGTAAAAAC	495	Corynespora cassiicola ambiguivirus 2（CcAv2）
		R_Contig333	TCAATCTGGAGCTCGCTTCT
12	First_Contig281	L-First_Contig281	CTCCAATCAGGGCGAATA	393	Corynespora cassiicola potyvirus 1( CcPov1)
		R-First_Contig281	ACCCCAGTGCCTTACCAA
13	Contig27	L-Contig27	CAGAACGGACACGAGGAACA	555	Corynespora cassiicola mymonavirus 1 （CcMV1）
		R-Contig27	TGGTTGACACAGTATGCGCT
14	Contig28	F_Contig28	CTCGTTCCCATACTTTTCCA	488	Corynespora cassiicola mymonavirus 1 （CcMV1）
		R_x001f__Contig28	AGGCTGAGTTTCTCTGTTCC
15	Contig47	L-Contig47	GGAACACCTTGCAACGGAAC	526	Corynespora cassiicola negative-stranded RNA virus 1（CsRV1）
		R-Contig47	TTTCGCCGCAAGTAGTTCCT
16	Contig829	L-Contig829	CAACCTTGTCGTTGCCCTTG	515	Corynespora cassiicola chrysovirus 1 RNA1( CcChv1RNA1)
		R-Contig829	CAGTTCAAACAAGGCTGGGC
17	Contig30	F_Contig30	ATGTGAGTTTATGTATGGCG	172	Corynespora cassiicola chrysovirus 1 RNA2( CcChv1RNA2)
		R_Contig30	AATCTCTGAGGATCTGAGGA
18	Contig895	L-Contig895	GACCTGCCACAGACGTACAA	585	Corynespora cassiicola chrysovirus 1 RNA3( CcChv1RNA3)
		R-Contig895	GTCGGATACCACGAGCGATT
19	Contig157	F_Contig157	CCTCCACCAAATCATCAACG	296	Corynespora cassiicola chrysovirus 1 RNA4( CcChv1RNA4)
		R_Contig157	ATCTCAGGATAGGATCGCAA
20	Contig1249	L-Contig1249	TCACGGAAGACAGGTTGACG	519	Corynespora cassiicola partitivirus 1( CcPav1)
		R-Contig1249	TGCGGTTCTTAACGTCGACA
21	Contig1246	L-Contig1246	GAGAAGTCGGCTCGATCCAG	522	Corynespora cassiicola victorivirus 1（CcVV1）
		R-Contig1246	TTACCGTTGTAGGCCACACC
22	Contig2864	F_Contig2864	AGTTACCTCGGTCTCATCCA	256	Corynespora cassiicola polymycovirus 1 RNA1 (CcPV1 RNA1)
		R_Contig2864	CAACACAAACGCAAACAATC
23	Contig1012	F_Contig1012	TGTTGACCCCTTTCCTTTTC	368	Corynespora cassiicola polymycovirus 1 RNA2 (CcPV1 RNA2)
		R_ Contig1012	CTTACGTTGCAGTCGCCTTT
24	Contig635	F_Contig635	TGAACACACCACACAATCCG	452	Corynespora cassiicola polymycovirus 1 RNA3 (CcPV1 RNA3)
		R_Contig635	CATACCCGTGCCCTCAGACA
25	Contig2009	F_ Contig2009	CCCACCTCTGTTTTTGCTTT	232	Corynespora cassiicola polymycovirus 1 RNA4 (CcPV1 RNA4)
		R_ Contig2009	CGGGTTTGTGTGCTGTTTTC

## Sheet: Supplementary Table 5
Supplementary Table 5: Type and proportion of the mycoviral genomes
Genomes Type	Total Number
ssRNA(+)	12
ssRNA(-)	3
dsRNA	4
sum	19

## Sheet: Supplementary Table 6
Supplementary Table 6: Virus classification status and proportion at the family level.
Genomes Type	Family	Total Number
ssRNA(+)	Botourmiaviridae	4
ssRNA (+)	Deltaflexiviridae	1
ssRNA(+)	Fusariviridae	2
ssRNA (+)	Narnaviridae	2
ssRNA(+)	Ambiguiviridae	2
ssRNA(+)	Potyviridae	1
ssRNA(-)	Mymonaviridae	2
ssRNA(-)	Mycophioviridae	1
dsRNA	Chrysoviridae	1
dsRNA	Partitiviridae	1
dsRNA	Totiviridae	1
dsRNA	Polymycoviridae	1
	sum	19
