# Supplementary material for: Diverse, novel mycoviruses coinfecting the phytopathogenic fungus Corynespora cassiicola from Sesamum indicum
Source: Front Cell Infect Microbiol. 2026 Jan 5;15:1704628. doi: 10.3389/fcimb.2025.1704628 (PMC12812968; doi:10.3389/fcimb.2025.1704628)
Supplement: Supplementary file 6 [file DataSheet1.zip]

Archive with 9 entries (9 files):
- 1.AContig181_Contig185_Contig1442_AFirstContig281_Contig1327_Contig27_AContig1246.Tif
- 2.Contig885_Contig1035_Contig1246_Contig1327.Tif
- 3.Contig1012_Contig2009_Contig98_Contig333_Contig28_Contig2864_Contig635_Contig424_Contig11936_Contig14603.Tif
- 4.Contig1442_Contig2181_Contig2308_Contig7789_Contig8337_Contig12007_Contig12039_Joined-Contig1-2_FirstContig281.Tif
- 5.Contig13503_Contig13026_Contig15557_Contig10995_Contig3361_Contig157_Contig30_Contig30485_Contig229_Contig4431.Tif
- 6.FirstContig1_FirstContig2_FirstContig7_FirstContig10_FirstContig11_FirstContig24_FirstContig27_FirstContig39_FirstContig49_FirstContig75_FirstContig69.Tif
- 7.FirstContig27_FirstContig69_Contig47_Contig163_Contig181_Contig185_Contig532_Contig829_Contig895_Contig1035_Contig1249.Tif
- 8.AFirstContig281_FirstContig286_FirstContig619_FirstContig701_FirstContig833_FirstContig850_FirstContig1254_FirstContig1474_Contig27.Tif
- 9.tublin.Tif
